# Supplementary material for: Insights into the Adsorption of Carbon Dioxide in Zeolites ITQ-29 and 5A Based on Kinetic Measurements and Molecular Simulations
Source: Nanomaterials (Basel). 2025 Jul 11;15(14):1077. doi: 10.3390/nano15141077 (PMC12300413; doi:10.3390/nano15141077)
Supplement: Supplementary file 1 [file nanomaterials-15-01077-s001.zip]

Archive with 1 entries (1 files):
- nanomaterials-3725842-supplementary.pdf
